# Supplementary material for: Light-Activated Room Temperature Surface Acoustic Wave H2S Sensor Based on Bi2S3 Nanoribbons
Source: Sensors (Basel). 2025 Feb 12;25(4):1122. doi: 10.3390/s25041122 (PMC11858874; doi:10.3390/s25041122)
Supplement: Supplementary file 1 [file sensors-25-01122-s001.zip]

Archive with 1 entries (1 files):
- sensors-3437615-supplementary.pdf
